# Supplementary material for: The mTOR Inhibitor Rapamycin Counteracts Follicle Activation Induced by Ovarian Cryopreservation in Murine Transplantation Models
Source: Medicina (Kaunas). 2023 Aug 16;59(8):1474. doi: 10.3390/medicina59081474 (PMC10456585; doi:10.3390/medicina59081474)
Supplement: Supplementary file 1 [file medicina-59-01474-s001.zip]

Archive with 1 entries (1 files):
- medicina-2498732-supplementary.pdf
